# Supplementary material for: Long-Term Impacts of Diurnal Temperature Range on Mortality and Cardiovascular Disease: A Nationwide Prospective Cohort Study
Source: Metabolites. 2022 Dec 19;12(12):1287. doi: 10.3390/metabo12121287 (PMC9784544; doi:10.3390/metabo12121287)
Supplement: Supplementary file 1 [file metabolites-12-01287-s001.zip]

Archive with 1 entries (1 files):
- metabolites-1997034-supplementary.pdf
